# Supplementary material for: The Interconnection Between Systemic Lupus Erythematosus and Diet: Unmet Needs, Available Evidence, and Guidance—A Patient-Driven, Multistep-Approach Study
Source: Nutrients. 2024 Nov 29;16(23):4132. doi: 10.3390/nu16234132 (PMC11643781; doi:10.3390/nu16234132)
Supplement: Supplementary file 1 [file nutrients-16-04132-s001.zip]

Archive with 1 entries (1 files):
- nutrients-3307238-supplementary.pdf
